# Supplementary material for: Combination antimicrobial therapy to manage resistance
Source: Evol Med Public Health. 2023 Mar 30;11(1):185–6. doi: 10.1093/emph/eoad005 (PMC10287501; doi:10.1093/emph/eoad005)
Supplement: eoad005_suppl_Supplementary_Data_S2 [file eoad005_suppl_supplementary_data_s2.zip › eoad005_suppl_Supplementary_Data_S2.bib]

@article{baym2016,
  title={Multidrug evolutionary strategies to reverse antibiotic resistance},
  author={Baym, Michael and Stone, Laura K and Kishony, Roy},
  journal={Science},
  volume={351},
  number={6268},
  pages={aad3292},
  year={2016},
  publisher={American Association for the Advancement of Science}}

  @article{pillai2005,
  title={Antimicrobial combinations},
  author={Pillai, Satish K and Moellering, RC and Eliopoulos, George M},
  journal={Antibiotics in laboratory medicine},
  volume={5},
  pages={365--440},
  year={2005},
  publisher={Lippincott Williams \& Wilkins Philadelphia, PA}}
  
  @article{selkon1964,
  title={The emergence of isoniazid-resistant cultures in patients with pulmonary tuberculosis during treatment with isoniazid alone or isoniazid plus PAS},
  author={Selkon, JB and Devadatta, S and Kulkarni, KG and Mitchison, DA and Narayana, ASL and Nair, C Narayanan and Ramachandran, K},
  journal={Bulletin of the World Health Organization},
  volume={31},
  number={2},
  pages={273},
  year={1964},
  publisher={World Health Organization}}
  
  @article{morley2019,
  title={Bystander selection for antimicrobial resistance: implications for patient health},
  author={Morley, Valerie J and Woods, Robert J and Read, Andrew F},
  journal={Trends in microbiology},
  volume={27},
  number={10},
  pages={864--877},
  year={2019},
  publisher={Elsevier}}
  
@article{lepper1951,
  title={Treatment of pneumococcic meningitis with penicillin compared with penicillin plus aureomycin: studies including observations on an apparent antagonism between penicillin and aureomycin},
  author={Lepper, Mark H and Dowling, Harry F},
  journal={AMA archives of internal medicine},
  volume={88},
  number={4},
  pages={489--494},
  year={1951},
  publisher={American Medical Association}
}
@article{gulick1997,
  title={Treatment with indinavir, zidovudine, and lamivudine in adults with human immunodeficiency virus infection and prior antiretroviral therapy},
  author={Gulick, Roy M and Mellors, John W and Havlir, Diane and Eron, Joseph J and Gonzalez, Charles and McMahon, Deborah and Richman, Douglas D and Valentine, Fred T and Jonas, Leslie and Meibohm, Anne and others},
  journal={New England Journal of Medicine},
  volume={337},
  number={11},
  pages={734--739},
  year={1997},
  publisher={Mass Medical Soc}
}
