# Supplementary material for: Combination antimicrobial therapy to manage resistance
Source: Evol Med Public Health. 2023 Mar 30;11(1):185–6. doi: 10.1093/emph/eoad005 (PMC10287501; doi:10.1093/emph/eoad005)
Supplement: eoad005_suppl_Supplementary_Data_S3 [file eoad005_suppl_supplementary_data_s3.zip]

Archive with 1 entries (1 files):
- eoad005_suppl_Supplementary_Data_S3.cls
